# Supplementary material for: A Novel Bifidobacterium longum Subsp. longum T1 Strain from Cow’s Milk: Homeostatic and Antibacterial Activity against ESBL-Producing Escherichia coli
Source: Antibiotics (Basel). 2024 Sep 27;13(10):924. doi: 10.3390/antibiotics13100924 (PMC11505560; doi:10.3390/antibiotics13100924)
Supplement: Supplementary file 1 [file antibiotics-13-00924-s001.zip]

Archive with 1 entries (1 files):
- antibiotics-3204570-supplementary.pdf
